# Supplementary material for: Ancient DNA suggests anaemia and low bone mineral density as the cause for porotic hyperostosis in ancient individuals
Source: Sci Rep. 2023 Apr 28;13:6968. doi: 10.1038/s41598-023-33405-7 (PMC10147686; doi:10.1038/s41598-023-33405-7)
Supplement: Supplementary file 1 — Supplementary Tables. [file 41598_2023_33405_MOESM1_ESM.xlsx]

## Sheet: Supplementary Table1. BMD relat
Supplementary Table 1. BMD related SNPs used in this study
SNP	Allele related to High BMD levels			*Only the 233 SNPs related with BMD were recovered in the ancient datasets are shown here.
rs1005502	C			*Reference for allthe SNPs Morris, J.A. et al. 2019. An atlas of genetic influences on osteoporosis in humans and mice. Nat. Genet. 51: 258-266.
rs10171206	C
rs10206992	T
rs1042704	G
rs1043003	T
rs10490046	A
rs10493130	A
rs10499878	G
rs10505116	T
rs10732635	T
rs10740059	A
rs10779795	A
rs10783573	G
rs10817896	T
rs10835169	C
rs10917477	G
rs10992489	C
rs11067228	G
rs11079166	C
rs1110494	C
rs1111258	A
rs1133400	G
rs11587434	A
rs1159798	A
rs11643240	A
rs11731267	T
rs11866031	A
rs11875132	T
rs11880992	G
rs12154446	A
rs12208105	G
rs12213392	T
rs12214204	A
rs12251299	C
rs1229984	T
rs12326005	A
rs12340775	G
rs12427846	C
rs12452440	C
rs12487905	C
rs12942736	C
rs13088318	G
rs13336428	G
rs13336470	G
rs1385504	T
rs1415701	A
rs1428968	T
rs1441165	G
rs1450851	T
rs1471251	T
rs1475120	A
rs1538658	T
rs1548607	A
rs163433	C
rs16878921	A
rs17010957	C
rs17033059	A
rs17035323	G
rs17184382	A
rs17249128	G
rs17265513	T
rs174534	G
rs17514738	T
rs17537246	G
rs17563	A
rs17598579	G
rs17650301	A
rs17733713	A
rs1871859	C
rs1878526	A
rs190144	A
rs1902177	T
rs1904398	C
rs1907310	G
rs1983853	T
rs1991431	G
rs199281	C
rs2097719	G
rs212417	G
rs2160525	A
rs2227607	C
rs2238686	T
rs2271329	A
rs2272224	C
rs231793	T
rs2324873	C
rs238073	A
rs2423151	G
rs2432236	G
rs243866	A
rs2504069	T
rs2531992	G
rs2586457	A
rs2624834	G
rs2639953	G
rs2647462	T
rs2791559	G
rs2830913	A
rs2836613	A
rs284200	C
rs2846444	A
rs2888814	C
rs2899472	A
rs3012465	A
rs3118906	A
rs3127084	G
rs3212240	T
rs327102	C
rs34123233	G
rs346588	A
rs367166	T
rs370387	A
rs3740861	T
rs3754855	G
rs3763745	C
rs3775770	C
rs3779456	T
rs3783449	G
rs3801427	T
rs381349	G
rs3815970	A
rs3819331	T
rs3829241	A
rs3829849	T
rs3858202	C
rs3951468	T
rs4074793	G
rs4075018	A
rs4143691	C
rs42235	C
rs4233949	C
rs42916	A
rs4341955	A
rs4360494	C
rs4395467	T
rs4418639	G
rs4491596	T
rs4505759	T
rs4541111	A
rs4666343	C
rs4669522	C
rs4683184	A
rs478438	G
rs4802111	T
rs4806862	T
rs4821797	T
rs4865610	A
rs4871827	A
rs4909323	T
rs56253836	A
rs56921221	A
rs5735	T
rs58397787	C
rs603424	G
rs6077999	A
rs6086143	A
rs61171454	G
rs6117294	T
rs6120804	A
rs6258	T
rs635634	C
rs6467366	T
rs6471752	C
rs6485702	T
rs6542920	G
rs6564890	C
rs660240	T
rs6672925	G
rs6680369	C
rs672740	G
rs6769511	C
rs67758468	G
rs6782178	T
rs6784925	C
rs6861681	A
rs6870556	G
rs6931664	G
rs6932260	T
rs6958059	A
rs6966540	C
rs6968704	C
rs7017252	T
rs7121378	C
rs71390846	G
rs7147577	G
rs7167692	T
rs7236090	C
rs72643433	G
rs7270518	G
rs73156468	G
rs7324365	T
rs737534	A
rs7504492	C
rs7554551	C
rs7573217	G
rs757980	G
rs7814941	G
rs7815105	C
rs78432519	C
rs7866254	A
rs7893940	G
rs7961920	C
rs7975791	C
rs805770	T
rs8066620	C
rs8095921	A
rs8134775	C
rs8192803	A
rs833823	A
rs884205	C
rs900399	A
rs901865	T
rs913257	G
rs9310995	C
rs9364386	T
rs9376164	G
rs9378485	T
rs938295	T
rs939666	T
rs9447004	A
rs945508	C
rs9466056	G
rs947091	A
rs9521510	T
rs9530279	T
rs9594738	C
rs960192	T
rs9606138	G
rs9626436	T
rs983034	C
rs9909922	T
rs9921222	C
rs9984655	C

## Sheet: Supplementary table 2. Skin rel
Supplementary Table 2. Skin related SNPs used in this study
SNP	Dark_skin_related_allele	Reference for all the SNPs
rs4908473	T	Ju, D. & Mathieson, I. 2020. The evolution of skin pigmentation-associated variation in West Eurasia. PNAS. 118 (1).
rs742232	T			*173 of these 175 SNPs were recovered in the ancient datasets.
rs10736421	G
rs12023577	A
rs699262	C
rs2002384	A
rs4971041	C
rs3894771	T
rs12402306	C
rs6697503	C
rs3851294	G
rs4951583	C
rs10995311	G
rs9420370	C
rs735877	T
rs11198112	T
rs10766295	T
rs12576360	C
rs10832918	G
rs1138272	C
rs4988300	T
rs7946537	T
rs35786597	A
rs72917317	T
rs1011176	C
rs10896461	A
rs61882199	C
rs498931	G
rs2063724	C
rs16914161	T
rs3758833	A
rs7937452	C
rs1813119	C
rs632377	A
rs4753001	A
rs1126809	G
rs317150	T
rs12281929	G
rs17221124	C
rs2187318	C
rs10437564	G
rs7936699	A
rs2511317	T
rs7968921	C
rs2405295	T
rs7979418	G
rs75646410	A
rs2047306	T
rs17388065	C
rs11104732	C
rs4842602	C
rs11104947	G
rs12821256	T
rs17017109	T
rs11105458	C
rs11105520	G
rs76105555	T
rs7304293	C
rs9544609	C
rs2892688	T
rs1890202	G
rs941799	C
rs17184250	T
rs7497522	C
rs1841875	C
rs2311466	T
rs9920172	G
rs12913832	A
rs1667394	C
rs1873282	A
rs3784601	T
rs8023809	A
rs7179134	G
rs8034801	G
rs7163848	C
rs4788815	A
rs4788449	G
rs11642855	G
rs4782509	C
rs13333659	G
rs4302032	G
rs2353033	T
rs464349	T
rs12931267	C
rs1805006	C
rs7498985	G
rs11654476	G
rs12603115	C
rs739992	C
rs7215180	G
rs9302990	T
rs34635363	G
rs546217	C
rs1260326	C
rs2279990	G
rs390480	G
rs927087	C
rs1056837	G
rs10185673	G
rs6759240	G
rs7591631	A
rs62188465	A
rs1430663	C
rs887829	T
rs6083754	T
rs215909	C
rs6060959	G
rs1205843	G
rs437302	G
rs221981	G
rs3818222	G
rs291671	A
rs3213183	G
rs6088316	A
rs6088353	T
rs2284387	A
rs819136	A
rs11700080	G
rs910873	G
rs45465702	C
rs1885120	G
rs6120849	T
rs619865	G
rs143384	G
rs6060612	G
rs1474976	A
rs6060901	A
rs2425222	C
rs4812405	C
rs8115958	A
rs1744760	T
rs6094324	A
rs198494	G
rs857569	G
rs34066050	G
rs11704319	A
rs5766565	G
rs1449372	T
rs2062059	G
rs1344672	C
rs10755098	C
rs9867857	C
rs3935844	G
rs1423300	A
rs16891982	C
rs6875907	C
rs746477	T
rs173651	G
rs12514684	T
rs329124	A
rs251464	C
rs10516118	T
rs6979038	A
rs10228079	G
rs12670403	C
rs6949072	A
rs714052	G
rs2075756	G
rs1010340	C
rs1204376	C
rs1136159	A
rs13275142	A
rs11992787	A
rs1478938	C
rs10809759	C
rs1041102	G
rs1137134	G
rs10756759	T
rs4961729	G
rs2153271	C
rs10962774	G
rs13285126	C
rs10985840	A
rs9299287	T
rs6478638	T
rs3739555	T

## Sheet: Supplementary Table 3. Iron met
Suplementary Table 3. Iron metabolism related SNPs
SNP	Reference	Allele more frequent in European compared to African populations (SNP browser)
rs1799945	Kang, W., Barad, A., Clark, A.G., Wang, Y., Lin, X., Gu, Z., & O’Brien, K. 2021. Ethnic Differences in Iron Status. Advances in Nutrition. 12 (5): 1838–1853.	G
rs1800562	Kang, W., Barad, A., Clark, A.G., Wang, Y., Lin, X., Gu, Z., & O’Brien, K. 2021. Ethnic Differences in Iron Status. Advances in Nutrition. 12 (5): 1838–1853.	A
rs3811647	Kang, W., Barad, A., Clark, A.G., Wang, Y., Lin, X., Gu, Z., & O’Brien, K. 2021. Ethnic Differences in Iron Status. Advances in Nutrition. 12 (5): 1838–1853.	A
rs4820268	Kang, W., Barad, A., Clark, A.G., Wang, Y., Lin, X., Gu, Z., & O’Brien, K. 2021. Ethnic Differences in Iron Status. Advances in Nutrition. 12 (5): 1838–1853.	G
rs7385804	Kang, W., Barad, A., Clark, A.G., Wang, Y., Lin, X., Gu, Z., & O’Brien, K. 2021. Ethnic Differences in Iron Status. Advances in Nutrition. 12 (5): 1838–1853.	NA
rs744653	Kang, W., Barad, A., Clark, A.G., Wang, Y., Lin, X., Gu, Z., & O’Brien, K. 2021. Ethnic Differences in Iron Status. Advances in Nutrition. 12 (5): 1838–1853.	T
rs7786877	Kang, W., Barad, A., Clark, A.G., Wang, Y., Lin, X., Gu, Z., & O’Brien, K. 2021. Ethnic Differences in Iron Status. Advances in Nutrition. 12 (5): 1838–1853.	G
rs855791	Kang, W., Barad, A., Clark, A.G., Wang, Y., Lin, X., Gu, Z., & O’Brien, K. 2021. Ethnic Differences in Iron Status. Advances in Nutrition. 12 (5): 1838–1853.	A

## Sheet: Supplementary Table 4. Vit.B12 
Supplementary Table 4. SNPs related to Vitamin B12 levels
SNP	Allele relate to Vitamin B12 levels		Reference for all SNPs
rs1801222	G		Dib, M.J., Ahmadi, K.R., Zagkos, L., Gill, D., Morris, B., Elliott, P., Dehghan, A., Tzoulaki, I. 2022. Associations of Genetically Predicted Vitamin B12 Status across the Phenome. Nutrients. 14 (23): 5031.
rs2336573	T
rs3742801	T
rs41281112	C

## Sheet: Supplementary Table 5. Malaria 
Supplementary Table 5 . Malaria related SNPs
SNP	Reference				SNP	FST*
rs4650365	Tai, K.Y., Dhaliwal, J. & Balasubramaniam, V. 2022. Leveraging Mann–Whitney U test on large-scale genetic variation data for analysing malaria genetic markers. Malaria Journal. 21(1): 79.				rs373533	-0.0163794
rs1803632	Tai, K.Y., Dhaliwal, J. & Balasubramaniam, V. 2022. Leveraging Mann–Whitney U test on large-scale genetic variation data for analysing malaria genetic markers. Malaria Journal. 21(1): 79.				rs461645	-0.0163794		*FST could be calculated for 77 SNPs among individuals with and without Porotic hyperostosis
rs1801274	Tai, K.Y., Dhaliwal, J. & Balasubramaniam, V. 2022. Leveraging Mann–Whitney U test on large-scale genetic variation data for analysing malaria genetic markers. Malaria Journal. 21(1): 79.				rs2289276	-0.015417
rs3024500	Tai, K.Y., Dhaliwal, J. & Balasubramaniam, V. 2022. Leveraging Mann–Whitney U test on large-scale genetic variation data for analysing malaria genetic markers. Malaria Journal. 21(1): 79.				rs8176746	-0.0153185
rs1800871	Tai, K.Y., Dhaliwal, J. & Balasubramaniam, V. 2022. Leveraging Mann–Whitney U test on large-scale genetic variation data for analysing malaria genetic markers. Malaria Journal. 21(1): 79.				rs8176746	-0.0153185
rs1800896	Tai, K.Y., Dhaliwal, J. & Balasubramaniam, V. 2022. Leveraging Mann–Whitney U test on large-scale genetic variation data for analysing malaria genetic markers. Malaria Journal. 21(1): 79.				rs3194051	-0.0151717
rs1800890	Tai, K.Y., Dhaliwal, J. & Balasubramaniam, V. 2022. Leveraging Mann–Whitney U test on large-scale genetic variation data for analysing malaria genetic markers. Malaria Journal. 21(1): 79.				rs2227491	-0.0143854
rs17047660	Tai, K.Y., Dhaliwal, J. & Balasubramaniam, V. 2022. Leveraging Mann–Whitney U test on large-scale genetic variation data for analysing malaria genetic markers. Malaria Journal. 21(1): 79.				rs4986790	-0.0136795
rs17047661	Tai, K.Y., Dhaliwal, J. & Balasubramaniam, V. 2022. Leveraging Mann–Whitney U test on large-scale genetic variation data for analysing malaria genetic markers. Malaria Journal. 21(1): 79.				rs4986791	-0.0136795
rs17561	Tai, K.Y., Dhaliwal, J. & Balasubramaniam, V. 2022. Leveraging Mann–Whitney U test on large-scale genetic variation data for analysing malaria genetic markers. Malaria Journal. 21(1): 79.				rs2334880	-0.0135682
rs1800587	Tai, K.Y., Dhaliwal, J. & Balasubramaniam, V. 2022. Leveraging Mann–Whitney U test on large-scale genetic variation data for analysing malaria genetic markers. Malaria Journal. 21(1): 79.				rs17172184	-0.0131523
rs1143634	Tai, K.Y., Dhaliwal, J. & Balasubramaniam, V. 2022. Leveraging Mann–Whitney U test on large-scale genetic variation data for analysing malaria genetic markers. Malaria Journal. 21(1): 79.				rs6457452	-0.0130312
rs708567	Tai, K.Y., Dhaliwal, J. & Balasubramaniam, V. 2022. Leveraging Mann–Whitney U test on large-scale genetic variation data for analysing malaria genetic markers. Malaria Journal. 21(1): 79.				rs542998	-0.0128278
rs187084	Tai, K.Y., Dhaliwal, J. & Balasubramaniam, V. 2022. Leveraging Mann–Whitney U test on large-scale genetic variation data for analysing malaria genetic markers. Malaria Journal. 21(1): 79.				rs17047660	-0.0127502
rs6780995	Tai, K.Y., Dhaliwal, J. & Balasubramaniam, V. 2022. Leveraging Mann–Whitney U test on large-scale genetic variation data for analysing malaria genetic markers. Malaria Journal. 21(1): 79.				rs3798134	-0.0127459
rs4833095	Tai, K.Y., Dhaliwal, J. & Balasubramaniam, V. 2022. Leveraging Mann–Whitney U test on large-scale genetic variation data for analysing malaria genetic markers. Malaria Journal. 21(1): 79.				rs6592961	-0.0125967
rs5743809	Tai, K.Y., Dhaliwal, J. & Balasubramaniam, V. 2022. Leveraging Mann–Whitney U test on large-scale genetic variation data for analysing malaria genetic markers. Malaria Journal. 21(1): 79.				rs2069718	-0.0122059
rs77389579	Tai, K.Y., Dhaliwal, J. & Balasubramaniam, V. 2022. Leveraging Mann–Whitney U test on large-scale genetic variation data for analysing malaria genetic markers. Malaria Journal. 21(1): 79.				rs569108	-0.0119387
rs28459062	Tai, K.Y., Dhaliwal, J. & Balasubramaniam, V. 2022. Leveraging Mann–Whitney U test on large-scale genetic variation data for analysing malaria genetic markers. Malaria Journal. 21(1): 79.				rs229587	-0.0115536
rs7663712	Tai, K.Y., Dhaliwal, J. & Balasubramaniam, V. 2022. Leveraging Mann–Whitney U test on large-scale genetic variation data for analysing malaria genetic markers. Malaria Journal. 21(1): 79.				rs7935564	-0.0113806
rs6897932	Tai, K.Y., Dhaliwal, J. & Balasubramaniam, V. 2022. Leveraging Mann–Whitney U test on large-scale genetic variation data for analysing malaria genetic markers. Malaria Journal. 21(1): 79.				rs6964823	-0.0113573
rs3194051	Tai, K.Y., Dhaliwal, J. & Balasubramaniam, V. 2022. Leveraging Mann–Whitney U test on large-scale genetic variation data for analysing malaria genetic markers. Malaria Journal. 21(1): 79.				rs20541	-0.01111
rs1801033	Tai, K.Y., Dhaliwal, J. & Balasubramaniam, V. 2022. Leveraging Mann–Whitney U test on large-scale genetic variation data for analysing malaria genetic markers. Malaria Journal. 21(1): 79.				rs1800896	-0.0108309
rs2289276	Tai, K.Y., Dhaliwal, J. & Balasubramaniam, V. 2022. Leveraging Mann–Whitney U test on large-scale genetic variation data for analysing malaria genetic markers. Malaria Journal. 21(1): 79.				rs7663712	-0.010725
rs40401	Tai, K.Y., Dhaliwal, J. & Balasubramaniam, V. 2022. Leveraging Mann–Whitney U test on large-scale genetic variation data for analysing malaria genetic markers. Malaria Journal. 21(1): 79.				rs17561	-0.0104986
rs25887	Tai, K.Y., Dhaliwal, J. & Balasubramaniam, V. 2022. Leveraging Mann–Whitney U test on large-scale genetic variation data for analysing malaria genetic markers. Malaria Journal. 21(1): 79.				rs2069705	-0.0103371
rs3805685	Tai, K.Y., Dhaliwal, J. & Balasubramaniam, V. 2022. Leveraging Mann–Whitney U test on large-scale genetic variation data for analysing malaria genetic markers. Malaria Journal. 21(1): 79.				rs1128127	-0.00978151
rs156029	Tai, K.Y., Dhaliwal, J. & Balasubramaniam, V. 2022. Leveraging Mann–Whitney U test on large-scale genetic variation data for analysing malaria genetic markers. Malaria Journal. 21(1): 79.				rs40401	-0.00946703
rs159903	Tai, K.Y., Dhaliwal, J. & Balasubramaniam, V. 2022. Leveraging Mann–Whitney U test on large-scale genetic variation data for analysing malaria genetic markers. Malaria Journal. 21(1): 79.				rs1143634	-0.0093024
rs11955347	Tai, K.Y., Dhaliwal, J. & Balasubramaniam, V. 2022. Leveraging Mann–Whitney U test on large-scale genetic variation data for analysing malaria genetic markers. Malaria Journal. 21(1): 79.				rs2243248	-0.00916257
rs3900945	Tai, K.Y., Dhaliwal, J. & Balasubramaniam, V. 2022. Leveraging Mann–Whitney U test on large-scale genetic variation data for analysing malaria genetic markers. Malaria Journal. 21(1): 79.				rs17172181	-0.00548597
rs272893	Tai, K.Y., Dhaliwal, J. & Balasubramaniam, V. 2022. Leveraging Mann–Whitney U test on large-scale genetic variation data for analysing malaria genetic markers. Malaria Journal. 21(1): 79.				rs11575387	-0.00505171
rs2304081	Tai, K.Y., Dhaliwal, J. & Balasubramaniam, V. 2022. Leveraging Mann–Whitney U test on large-scale genetic variation data for analysing malaria genetic markers. Malaria Journal. 21(1): 79.				rs2243250	-0.00473161
rs272867	Tai, K.Y., Dhaliwal, J. & Balasubramaniam, V. 2022. Leveraging Mann–Whitney U test on large-scale genetic variation data for analysing malaria genetic markers. Malaria Journal. 21(1): 79.				rs2242665	-0.00462018
rs10040427	Tai, K.Y., Dhaliwal, J. & Balasubramaniam, V. 2022. Leveraging Mann–Whitney U test on large-scale genetic variation data for analysing malaria genetic markers. Malaria Journal. 21(1): 79.				rs17772565	-0.00422966
rs11568525	Tai, K.Y., Dhaliwal, J. & Balasubramaniam, V. 2022. Leveraging Mann–Whitney U test on large-scale genetic variation data for analysing malaria genetic markers. Malaria Journal. 21(1): 79.				rs2069727	-0.00303098
rs2522051	Tai, K.Y., Dhaliwal, J. & Balasubramaniam, V. 2022. Leveraging Mann–Whitney U test on large-scale genetic variation data for analysing malaria genetic markers. Malaria Journal. 21(1): 79.				rs1800871	-0.00286475
rs2070729	Tai, K.Y., Dhaliwal, J. & Balasubramaniam, V. 2022. Leveraging Mann–Whitney U test on large-scale genetic variation data for analysing malaria genetic markers. Malaria Journal. 21(1): 79.				rs17140229	-0.00280731
rs2070724	Tai, K.Y., Dhaliwal, J. & Balasubramaniam, V. 2022. Leveraging Mann–Whitney U test on large-scale genetic variation data for analysing malaria genetic markers. Malaria Journal. 21(1): 79.				rs7779749	-0.00271205
rs4526098	Tai, K.Y., Dhaliwal, J. & Balasubramaniam, V. 2022. Leveraging Mann–Whitney U test on large-scale genetic variation data for analysing malaria genetic markers. Malaria Journal. 21(1): 79.				rs1394263	-0.00238107
rs17772565	Tai, K.Y., Dhaliwal, J. & Balasubramaniam, V. 2022. Leveraging Mann–Whitney U test on large-scale genetic variation data for analysing malaria genetic markers. Malaria Journal. 21(1): 79.				rs848	-0.00197686
rs3798134	Tai, K.Y., Dhaliwal, J. & Balasubramaniam, V. 2022. Leveraging Mann–Whitney U test on large-scale genetic variation data for analysing malaria genetic markers. Malaria Journal. 21(1): 79.				rs2297518	-0.00178226
rs20541	Tai, K.Y., Dhaliwal, J. & Balasubramaniam, V. 2022. Leveraging Mann–Whitney U test on large-scale genetic variation data for analysing malaria genetic markers. Malaria Journal. 21(1): 79.				rs1805015	-0.00166695
rs848	Tai, K.Y., Dhaliwal, J. & Balasubramaniam, V. 2022. Leveraging Mann–Whitney U test on large-scale genetic variation data for analysing malaria genetic markers. Malaria Journal. 21(1): 79.				rs2814778	-0.0016309
rs2243248	Tai, K.Y., Dhaliwal, J. & Balasubramaniam, V. 2022. Leveraging Mann–Whitney U test on large-scale genetic variation data for analysing malaria genetic markers. Malaria Journal. 21(1): 79.				rs2329371	0.00122317
rs2243250	Tai, K.Y., Dhaliwal, J. & Balasubramaniam, V. 2022. Leveraging Mann–Whitney U test on large-scale genetic variation data for analysing malaria genetic markers. Malaria Journal. 21(1): 79.				rs2230739	0.0020517
rs2243251	Tai, K.Y., Dhaliwal, J. & Balasubramaniam, V. 2022. Leveraging Mann–Whitney U test on large-scale genetic variation data for analysing malaria genetic markers. Malaria Journal. 21(1): 79.				rs159903	0.00283426
rs2243270	Tai, K.Y., Dhaliwal, J. & Balasubramaniam, V. 2022. Leveraging Mann–Whitney U test on large-scale genetic variation data for analysing malaria genetic markers. Malaria Journal. 21(1): 79.				rs2070729	0.00334206
rs3212227	Tai, K.Y., Dhaliwal, J. & Balasubramaniam, V. 2022. Leveraging Mann–Whitney U test on large-scale genetic variation data for analysing malaria genetic markers. Malaria Journal. 21(1): 79.				rs272867	0.00419332
rs919766	Tai, K.Y., Dhaliwal, J. & Balasubramaniam, V. 2022. Leveraging Mann–Whitney U test on large-scale genetic variation data for analysing malaria genetic markers. Malaria Journal. 21(1): 79.				rs272893	0.00419332
rs730691	Tai, K.Y., Dhaliwal, J. & Balasubramaniam, V. 2022. Leveraging Mann–Whitney U test on large-scale genetic variation data for analysing malaria genetic markers. Malaria Journal. 21(1): 79.				rs1801033	0.00542148
rs909253	Tai, K.Y., Dhaliwal, J. & Balasubramaniam, V. 2022. Leveraging Mann–Whitney U test on large-scale genetic variation data for analysing malaria genetic markers. Malaria Journal. 21(1): 79.				rs4526098	0.00552511
rs1799964	Tai, K.Y., Dhaliwal, J. & Balasubramaniam, V. 2022. Leveraging Mann–Whitney U test on large-scale genetic variation data for analysing malaria genetic markers. Malaria Journal. 21(1): 79.				rs2227478	0.00666044
rs1800750	Tai, K.Y., Dhaliwal, J. & Balasubramaniam, V. 2022. Leveraging Mann–Whitney U test on large-scale genetic variation data for analysing malaria genetic markers. Malaria Journal. 21(1): 79.				rs2075820	0.00742607
rs1800629	Tai, K.Y., Dhaliwal, J. & Balasubramaniam, V. 2022. Leveraging Mann–Whitney U test on large-scale genetic variation data for analysing malaria genetic markers. Malaria Journal. 21(1): 79.				rs25887	0.0112376
rs3093662	Tai, K.Y., Dhaliwal, J. & Balasubramaniam, V. 2022. Leveraging Mann–Whitney U test on large-scale genetic variation data for analysing malaria genetic markers. Malaria Journal. 21(1): 79.				rs708567	0.0118291
rs6457452	Tai, K.Y., Dhaliwal, J. & Balasubramaniam, V. 2022. Leveraging Mann–Whitney U test on large-scale genetic variation data for analysing malaria genetic markers. Malaria Journal. 21(1): 79.				rs7809758	0.013368
rs2242665	Tai, K.Y., Dhaliwal, J. & Balasubramaniam, V. 2022. Leveraging Mann–Whitney U test on large-scale genetic variation data for analysing malaria genetic markers. Malaria Journal. 21(1): 79.				rs1800629	0.0172872
rs55958968	Tai, K.Y., Dhaliwal, J. & Balasubramaniam, V. 2022. Leveraging Mann–Whitney U test on large-scale genetic variation data for analysing malaria genetic markers. Malaria Journal. 21(1): 79.				rs3093662	0.0235995
rs2075820	Tai, K.Y., Dhaliwal, J. & Balasubramaniam, V. 2022. Leveraging Mann–Whitney U test on large-scale genetic variation data for analysing malaria genetic markers. Malaria Journal. 21(1): 79.				rs3805685	0.0241608
rs9942705	Tai, K.Y., Dhaliwal, J. & Balasubramaniam, V. 2022. Leveraging Mann–Whitney U test on large-scale genetic variation data for analysing malaria genetic markers. Malaria Journal. 21(1): 79.				rs7800827	0.0241608
rs17172181	Tai, K.Y., Dhaliwal, J. & Balasubramaniam, V. 2022. Leveraging Mann–Whitney U test on large-scale genetic variation data for analysing malaria genetic markers. Malaria Journal. 21(1): 79.				rs1801274	0.0242266
rs17172184	Tai, K.Y., Dhaliwal, J. & Balasubramaniam, V. 2022. Leveraging Mann–Whitney U test on large-scale genetic variation data for analysing malaria genetic markers. Malaria Journal. 21(1): 79.				rs10040427	0.0257665
rs7779749	Tai, K.Y., Dhaliwal, J. & Balasubramaniam, V. 2022. Leveraging Mann–Whitney U test on large-scale genetic variation data for analysing malaria genetic markers. Malaria Journal. 21(1): 79.				rs5498	0.0276188
rs10230385	Tai, K.Y., Dhaliwal, J. & Balasubramaniam, V. 2022. Leveraging Mann–Whitney U test on large-scale genetic variation data for analysing malaria genetic markers. Malaria Journal. 21(1): 79.				rs9942705	0.0457179
rs6964823	Tai, K.Y., Dhaliwal, J. & Balasubramaniam, V. 2022. Leveraging Mann–Whitney U test on large-scale genetic variation data for analysing malaria genetic markers. Malaria Journal. 21(1): 79.				rs156029	0.0462863
rs11552046	Tai, K.Y., Dhaliwal, J. & Balasubramaniam, V. 2022. Leveraging Mann–Whitney U test on large-scale genetic variation data for analysing malaria genetic markers. Malaria Journal. 21(1): 79.				rs4132601	0.0467767
rs4132601	Tai, K.Y., Dhaliwal, J. & Balasubramaniam, V. 2022. Leveraging Mann–Whitney U test on large-scale genetic variation data for analysing malaria genetic markers. Malaria Journal. 21(1): 79.				rs10900585	0.0495502
rs11980407	Tai, K.Y., Dhaliwal, J. & Balasubramaniam, V. 2022. Leveraging Mann–Whitney U test on large-scale genetic variation data for analysing malaria genetic markers. Malaria Journal. 21(1): 79.				rs4833095	0.0558099
rs11575522	Tai, K.Y., Dhaliwal, J. & Balasubramaniam, V. 2022. Leveraging Mann–Whitney U test on large-scale genetic variation data for analysing malaria genetic markers. Malaria Journal. 21(1): 79.				rs909253	0.0602273
rs11575387	Tai, K.Y., Dhaliwal, J. & Balasubramaniam, V. 2022. Leveraging Mann–Whitney U test on large-scale genetic variation data for analysing malaria genetic markers. Malaria Journal. 21(1): 79.				rs6897932	0.0665311
rs6592961	Tai, K.Y., Dhaliwal, J. & Balasubramaniam, V. 2022. Leveraging Mann–Whitney U test on large-scale genetic variation data for analysing malaria genetic markers. Malaria Journal. 21(1): 79.				rs730691	0.0819701
rs7809758	Tai, K.Y., Dhaliwal, J. & Balasubramaniam, V. 2022. Leveraging Mann–Whitney U test on large-scale genetic variation data for analysing malaria genetic markers. Malaria Journal. 21(1): 79.				rs11568525	nan
rs3779074	Tai, K.Y., Dhaliwal, J. & Balasubramaniam, V. 2022. Leveraging Mann–Whitney U test on large-scale genetic variation data for analysing malaria genetic markers. Malaria Journal. 21(1): 79.				rs11575522	nan
rs2329371	Tai, K.Y., Dhaliwal, J. & Balasubramaniam, V. 2022. Leveraging Mann–Whitney U test on large-scale genetic variation data for analysing malaria genetic markers. Malaria Journal. 21(1): 79.				rs3211938	nan
rs7800827	Tai, K.Y., Dhaliwal, J. & Balasubramaniam, V. 2022. Leveraging Mann–Whitney U test on large-scale genetic variation data for analysing malaria genetic markers. Malaria Journal. 21(1): 79.				rs372091	nan
rs662083	Tai, K.Y., Dhaliwal, J. & Balasubramaniam, V. 2022. Leveraging Mann–Whitney U test on large-scale genetic variation data for analysing malaria genetic markers. Malaria Journal. 21(1): 79.				rs5743809	nan
rs3211938	Tai, K.Y., Dhaliwal, J. & Balasubramaniam, V. 2022. Leveraging Mann–Whitney U test on large-scale genetic variation data for analysing malaria genetic markers. Malaria Journal. 21(1): 79.
rs17140229	Tai, K.Y., Dhaliwal, J. & Balasubramaniam, V. 2022. Leveraging Mann–Whitney U test on large-scale genetic variation data for analysing malaria genetic markers. Malaria Journal. 21(1): 79.
rs4986790	Tai, K.Y., Dhaliwal, J. & Balasubramaniam, V. 2022. Leveraging Mann–Whitney U test on large-scale genetic variation data for analysing malaria genetic markers. Malaria Journal. 21(1): 79.
rs4986791	Tai, K.Y., Dhaliwal, J. & Balasubramaniam, V. 2022. Leveraging Mann–Whitney U test on large-scale genetic variation data for analysing malaria genetic markers. Malaria Journal. 21(1): 79.
rs8176746	Tai, K.Y., Dhaliwal, J. & Balasubramaniam, V. 2022. Leveraging Mann–Whitney U test on large-scale genetic variation data for analysing malaria genetic markers. Malaria Journal. 21(1): 79.
rs115947774	Tai, K.Y., Dhaliwal, J. & Balasubramaniam, V. 2022. Leveraging Mann–Whitney U test on large-scale genetic variation data for analysing malaria genetic markers. Malaria Journal. 21(1): 79.
rs334	Tai, K.Y., Dhaliwal, J. & Balasubramaniam, V. 2022. Leveraging Mann–Whitney U test on large-scale genetic variation data for analysing malaria genetic markers. Malaria Journal. 21(1): 79.
rs7935564	Tai, K.Y., Dhaliwal, J. & Balasubramaniam, V. 2022. Leveraging Mann–Whitney U test on large-scale genetic variation data for analysing malaria genetic markers. Malaria Journal. 21(1): 79.
rs569108	Tai, K.Y., Dhaliwal, J. & Balasubramaniam, V. 2022. Leveraging Mann–Whitney U test on large-scale genetic variation data for analysing malaria genetic markers. Malaria Journal. 21(1): 79.
rs542998	Tai, K.Y., Dhaliwal, J. & Balasubramaniam, V. 2022. Leveraging Mann–Whitney U test on large-scale genetic variation data for analysing malaria genetic markers. Malaria Journal. 21(1): 79.
rs1394263	Tai, K.Y., Dhaliwal, J. & Balasubramaniam, V. 2022. Leveraging Mann–Whitney U test on large-scale genetic variation data for analysing malaria genetic markers. Malaria Journal. 21(1): 79.
rs2069727	Tai, K.Y., Dhaliwal, J. & Balasubramaniam, V. 2022. Leveraging Mann–Whitney U test on large-scale genetic variation data for analysing malaria genetic markers. Malaria Journal. 21(1): 79.
rs2234687	Tai, K.Y., Dhaliwal, J. & Balasubramaniam, V. 2022. Leveraging Mann–Whitney U test on large-scale genetic variation data for analysing malaria genetic markers. Malaria Journal. 21(1): 79.
rs2069718	Tai, K.Y., Dhaliwal, J. & Balasubramaniam, V. 2022. Leveraging Mann–Whitney U test on large-scale genetic variation data for analysing malaria genetic markers. Malaria Journal. 21(1): 79.
rs2069705	Tai, K.Y., Dhaliwal, J. & Balasubramaniam, V. 2022. Leveraging Mann–Whitney U test on large-scale genetic variation data for analysing malaria genetic markers. Malaria Journal. 21(1): 79.
rs2227491	Tai, K.Y., Dhaliwal, J. & Balasubramaniam, V. 2022. Leveraging Mann–Whitney U test on large-scale genetic variation data for analysing malaria genetic markers. Malaria Journal. 21(1): 79.
rs2227485	Tai, K.Y., Dhaliwal, J. & Balasubramaniam, V. 2022. Leveraging Mann–Whitney U test on large-scale genetic variation data for analysing malaria genetic markers. Malaria Journal. 21(1): 79.
rs2227478	Tai, K.Y., Dhaliwal, J. & Balasubramaniam, V. 2022. Leveraging Mann–Whitney U test on large-scale genetic variation data for analysing malaria genetic markers. Malaria Journal. 21(1): 79.
rs229587	Tai, K.Y., Dhaliwal, J. & Balasubramaniam, V. 2022. Leveraging Mann–Whitney U test on large-scale genetic variation data for analysing malaria genetic markers. Malaria Journal. 21(1): 79.
rs3742785	Tai, K.Y., Dhaliwal, J. & Balasubramaniam, V. 2022. Leveraging Mann–Whitney U test on large-scale genetic variation data for analysing malaria genetic markers. Malaria Journal. 21(1): 79.
rs2230739	Tai, K.Y., Dhaliwal, J. & Balasubramaniam, V. 2022. Leveraging Mann–Whitney U test on large-scale genetic variation data for analysing malaria genetic markers. Malaria Journal. 21(1): 79.
rs1805015	Tai, K.Y., Dhaliwal, J. & Balasubramaniam, V. 2022. Leveraging Mann–Whitney U test on large-scale genetic variation data for analysing malaria genetic markers. Malaria Journal. 21(1): 79.
rs2297518	Tai, K.Y., Dhaliwal, J. & Balasubramaniam, V. 2022. Leveraging Mann–Whitney U test on large-scale genetic variation data for analysing malaria genetic markers. Malaria Journal. 21(1): 79.
rs373533	Tai, K.Y., Dhaliwal, J. & Balasubramaniam, V. 2022. Leveraging Mann–Whitney U test on large-scale genetic variation data for analysing malaria genetic markers. Malaria Journal. 21(1): 79.
rs461645	Tai, K.Y., Dhaliwal, J. & Balasubramaniam, V. 2022. Leveraging Mann–Whitney U test on large-scale genetic variation data for analysing malaria genetic markers. Malaria Journal. 21(1): 79.
rs5498	Tai, K.Y., Dhaliwal, J. & Balasubramaniam, V. 2022. Leveraging Mann–Whitney U test on large-scale genetic variation data for analysing malaria genetic markers. Malaria Journal. 21(1): 79.
rs1128127	Tai, K.Y., Dhaliwal, J. & Balasubramaniam, V. 2022. Leveraging Mann–Whitney U test on large-scale genetic variation data for analysing malaria genetic markers. Malaria Journal. 21(1): 79.
rs1050828	Gelabert, P., Olalde, I., de-Dios, T., Civit, S. & Lalueza-Fox, C. 2017. Malaria was a weak selective force in ancient Europeans. Scientific Reports. 7: 1377.
rs1050829	Gelabert, P., Olalde, I., de-Dios, T., Civit, S. & Lalueza-Fox, C. 2017. Malaria was a weak selective force in ancient Europeans. Scientific Reports. 7: 1377.
rs5030868	Gelabert, P., Olalde, I., de-Dios, T., Civit, S. & Lalueza-Fox, C. 2017. Malaria was a weak selective force in ancient Europeans. Scientific Reports. 7: 1377.
rs137852314	Gelabert, P., Olalde, I., de-Dios, T., Civit, S. & Lalueza-Fox, C. 2017. Malaria was a weak selective force in ancient Europeans. Scientific Reports. 7: 1377.
rs76723693	Gelabert, P., Olalde, I., de-Dios, T., Civit, S. & Lalueza-Fox, C. 2017. Malaria was a weak selective force in ancient Europeans. Scientific Reports. 7: 1377.
rs137852328	Gelabert, P., Olalde, I., de-Dios, T., Civit, S. & Lalueza-Fox, C. 2017. Malaria was a weak selective force in ancient Europeans. Scientific Reports. 7: 1377.
rs372091	Gelabert, P., Olalde, I., de-Dios, T., Civit, S. & Lalueza-Fox, C. 2017. Malaria was a weak selective force in ancient Europeans. Scientific Reports. 7: 1377.
rs33930165	Gelabert, P., Olalde, I., de-Dios, T., Civit, S. & Lalueza-Fox, C. 2017. Malaria was a weak selective force in ancient Europeans. Scientific Reports. 7: 1377.
rs33950507	Gelabert, P., Olalde, I., de-Dios, T., Civit, S. & Lalueza-Fox, C. 2017. Malaria was a weak selective force in ancient Europeans. Scientific Reports. 7: 1377.
rs334	Gelabert, P., Olalde, I., de-Dios, T., Civit, S. & Lalueza-Fox, C. 2017. Malaria was a weak selective force in ancient Europeans. Scientific Reports. 7: 1377.
rs2814778	Gelabert, P., Olalde, I., de-Dios, T., Civit, S. & Lalueza-Fox, C. 2017. Malaria was a weak selective force in ancient Europeans. Scientific Reports. 7: 1377.
rs1050501	Gelabert, P., Olalde, I., de-Dios, T., Civit, S. & Lalueza-Fox, C. 2017. Malaria was a weak selective force in ancient Europeans. Scientific Reports. 7: 1377.
rs8177374	Gelabert, P., Olalde, I., de-Dios, T., Civit, S. & Lalueza-Fox, C. 2017. Malaria was a weak selective force in ancient Europeans. Scientific Reports. 7: 1377.
rs4951074	Gelabert, P., Olalde, I., de-Dios, T., Civit, S. & Lalueza-Fox, C. 2017. Malaria was a weak selective force in ancient Europeans. Scientific Reports. 7: 1377.
rs10900585	Gelabert, P., Olalde, I., de-Dios, T., Civit, S. & Lalueza-Fox, C. 2017. Malaria was a weak selective force in ancient Europeans. Scientific Reports. 7: 1377.
rs2230345	Gelabert, P., Olalde, I., de-Dios, T., Civit, S. & Lalueza-Fox, C. 2017. Malaria was a weak selective force in ancient Europeans. Scientific Reports. 7: 1377.
rs1800890	Gelabert, P., Olalde, I., de-Dios, T., Civit, S. & Lalueza-Fox, C. 2017. Malaria was a weak selective force in ancient Europeans. Scientific Reports. 7: 1377.
rs2334880	Gelabert, P., Olalde, I., de-Dios, T., Civit, S. & Lalueza-Fox, C. 2017. Malaria was a weak selective force in ancient Europeans. Scientific Reports. 7: 1377.
rs8176746	Gelabert, P., Olalde, I., de-Dios, T., Civit, S. & Lalueza-Fox, C. 2017. Malaria was a weak selective force in ancient Europeans. Scientific Reports. 7: 1377.
rs8176719	Gelabert, P., Olalde, I., de-Dios, T., Civit, S. & Lalueza-Fox, C. 2017. Malaria was a weak selective force in ancient Europeans. Scientific Reports. 7: 1377.
rs3092945	Gelabert, P., Olalde, I., de-Dios, T., Civit, S. & Lalueza-Fox, C. 2017. Malaria was a weak selective force in ancient Europeans. Scientific Reports. 7: 1377.
rs201346212	Gelabert, P., Olalde, I., de-Dios, T., Civit, S. & Lalueza-Fox, C. 2017. Malaria was a weak selective force in ancient Europeans. Scientific Reports. 7: 1377.

## Sheet: Supplementay Table 6. Haemoglob
Supplementary Table 6. SNPs related with hemoglobin phenotypes including thalassemias.
SNP		Effect Allele		Reference
rs12793110		C		Danjou, F., Zoledziewska, M, Sidore, C., Steri, M., Busonero, F., Maschiom A., Mulas, A., Pursue, L., Barella, S, Porcu, E., Pistis, G., Pitzalis, M., Pala, M., Menzel, S., Metrustry, S., Spector, T.D., Leoni, L., Angius, A., Uda, M., Moi, P. et al. 2015. GENOME-WIDE ASSOCIATION ANALYSES BASED ON WHOLE-GENOME SEQUENCING IN SARDINIA PROVIDE INSIGHTS INTO REGULATION OF HEMOGLOBIN LEVELS. Nat. Genet…
rs2855122		C
rs4671393		A
rs7776054		G
rs9399137		C

## Sheet: Supplementary Table 7. 80 ancie
Supplementary Table 7. Indidivuals used for the Porotic hyperostosis analyses
Individual ID	Porotic Hyperostosis status	Age BP	Period
Iwiny83_hg37	YES	4190.5	BronzeAge
Jinonice84a_hg37	YES	3950	BronzeAge
RISE154_hg37	YES	3522	BronzeAge
Raciborz_hg37	YES	4165.5	BronzeAge
Brandysek71_hg37	YES	4350	CopperAge
GB1_hg37	YES	5377	CopperAge
GEN72_hg37	YES	4775	CopperAge
Kornice1561_hg37	YES	4300	CopperAge
Kornice34_hg37	YES	4200	CopperAge
RDVS53_hg37	YES	4350	CopperAge
Strachow_hg37	YES	3886.5	CopperAge
Urzi12_hg37	YES	6150	CopperAge
V229_hg37	YES	4037.5	CopperAge
V575_hg37	YES	4406	CopperAge
Zerniki1_hg37	YES	4169.5	CopperAge
Chan1_hg37	YES	9131	Mesolithic
OC32_hg37	YES	7021	Mesolithic
GEN71_hg37	YES	7748	Neolithic
OHV7_hg37	YES	6619	Neolithic
SCH011_hg37	YES	NA	Neolithic
SCH016_hg37	YES	7170	Neolithic
XN164_hg37	YES	7181	Neolithic
XN167_hg37	YES	7194.5	Neolithic
XN168_hg37	YES	7174	Neolithic
XN170_hg37	YES	7096	Neolithic
XN172_hg37	YES	7178	Neolithic
XN174_hg37	YES	6849	Neolithic
XN175_hg37	YES	7173	Neolithic
XN206_hg37	YES	7169.5	Neolithic
XN215_hg37	YES	7078	Neolithic
ZEM24_hg37	YES	6500	Neolithic
ZEM33_hg37	YES	6337	Neolithic
Villabruna_hg37	YES	13980	Paleolithic
Dzielnica243_hg37	NO	4162	BronzeAge
Hung127_hg37	NO	3950	BronzeAge
Hung130_hg37	NO	3950	BronzeAge
Hung136_hg37	NO	3950	BronzeAge
Hung137_hg37	NO	3150	BronzeAge
Hung969_hg37	NO	3150	BronzeAge
JAG06_hg37	NO	3700	BronzeAge
Jinonice59_hg37	NO	3950	BronzeAge
Jinonice88_hg37	NO	3950	BronzeAge
Kivutkalns19_hg37	NO	2403	BronzeAge
Kivutkalns25_hg37	NO	2545	BronzeAge
Kivutkalns42_hg37	NO	2573	BronzeAge
MG104_hg37	NO	3535	BronzeAge
Brandysek26_hg37	NO	4350	CopperAge
RDVS02_hg37	NO	4350	CopperAge
RDVS116_hg37	NO	4350	CopperAge
RDVS117_hg37	NO	4350	CopperAge
RDVS59_hg37	NO	4350	CopperAge
RDVS67_hg37	NO	4350	CopperAge
Urzi10_hg37	NO	6150	CopperAge
Urzi21_hg37	NO	6150	CopperAge
Urzi41_hg37	NO	6150	CopperAge
Urzi48_hg37	NO	6150	CopperAge
Urzi68_hg37	NO	6150	CopperAge
V228_hg37	NO	4041	CopperAge
V242_hg37	NO	4096.5	CopperAge
V243_hg37	NO	4027.5	CopperAge
V247_hg37	NO	3816	CopperAge
Hung148_hg37	NO	2150	IronAge
Hung149_hg37	NO	2150	IronAge
Hung152_hg37	NO	2150	IronAge
Hung154_hg37	NO	2150	IronAge
Hung155_hg37	NO	2150	IronAge
Hung160_hg37	NO	2150	IronAge
Hung162_hg37	NO	2150	IronAge
Canes1_hg37	NO	7115	Mesolithic
ZVEJ21_hg37	NO	7129.5	Mesolithic
ZVEJ30_hg37	NO	9271.5	Mesolithic
ZVEJ32_hg37	NO	6408	Mesolithic
Hung331_hg37	NO	7300	Neolithic
MC337A_hg37	NO	5107	Neolithic
OHV6_hg37	NO	7076	Neolithic
ZEM07_hg37	NO	6674	Neolithic
ZEM08_hg37	NO	6500	Neolithic
ZEM13_hg37	NO	6500	Neolithic
ZEM35_hg37	NO	6521	Neolithic
Bichon_hg37	NO	11610	Paleolithic

## Sheet: Supplementary Table 8. Dataset 
Supplementary table 8. Dataset 1. Dataset witht the 167 ancient individuals.
Individual ID	Age BP	Period
Kivutkalns19	2403	Bronze Age		* These individuals come from Marciniak, S., et al. 2022. An integrative skeletal and paleogenomic analysis of stature variation suggests relatively reduced health for early European farmers. PNAS. 119 (15) (2022)
Kivutkalns153	2542	Bronze Age
Kivutkalns25	2545	Bronze Age
Kivutkalns42	2573	Bronze Age
Turlojiškė1	2730	Bronze Age
Turlojiškė3	2736	Bronze Age
M9984	2920	Bronze Age
MA110	2941	Bronze Age
Hung137	3150	Bronze Age
Hung969	3150	Bronze Age
RISE154	3522	Bronze Age
MG104	3535	Bronze Age
RISE480	3600	Bronze Age
JAG6	3700	Bronze Age
RISE483	3750	Bronze Age
Jinonice59	3950	Bronze Age
Jinonice84a	3950	Bronze Age
Jinonice88	3950	Bronze Age
Jinonice94	3950	Bronze Age
Hung127	3950	Bronze Age
Hung130	3950	Bronze Age
Hung136	3950	Bronze Age
Rathlin1	3955.5	Bronze Age
RISE586	4100	Bronze Age
Thurston Mains sk 1	4145.5	Bronze Age
Dzielnica243	4162	Bronze Age
Raciborz	4165.5	Bronze Age
Iwiny83	4190.5	Bronze Age
GEN59	4329	Bronze Age
GEN58	4350	Bronze Age
Smyadovo12	5181.5	Bronze Age
MX195	2260	Copper Age
MX191	2380	Copper Age
MX196	2435	Copper Age
V247	3816	Copper Age
Strachow	3886.5	Copper Age
RISE486	3953.5	Copper Age
V243	4027.5	Copper Age
V229	4037.5	Copper Age
V228	4041	Copper Age
V242	4096.5	Copper Age
Zerniki1	4169.5	Copper Age
Kornice34	4200	Copper Age
Hume21	4250	Copper Age
Hume5	4250	Copper Age
Kornice1561	4300	Copper Age
Brandysek26	4350	Copper Age
Brandysek71	4350	Copper Age
RDVS02	4350	Copper Age
RDVS116	4350	Copper Age
RDVS117	4350	Copper Age
RDVS53	4350	Copper Age
RDVS59	4350	Copper Age
RDVS67	4350	Copper Age
RDVS68	4350	Copper Age
V575	4406	Copper Age
Hume4	4600	Copper Age
RISE489	4743	Copper Age
GEN72	4775	Copper Age
GEN16a	5145.5	Copper Age
Hung849	5200	Copper Age
GEN15a	5235	Copper Age
Tyrolean Iceman	5294	Copper Age
GB1_Eneo	5377	Copper Age
Smyadovo21	5407	Copper Age
GEN62 (Feature 263/S30)	5699	Copper Age
Urzi10	6150	Copper Age
Urzi12	6150	Copper Age
Urzi13	6150	Copper Age
Urzi21	6150	Copper Age
Urzi26	6150	Copper Age
Urzi31	6150	Copper Age
Urzi37	6150	Copper Age
Urzi39	6150	Copper Age
Urzi41	6150	Copper Age
Urzi44	6150	Copper Age
Urzi48	6150	Copper Age
Urzi51	6150	Copper Age
Urzi60	6150	Copper Age
Urzi65a	6150	Copper Age
Urzi68	6150	Copper Age
Urzi70	6150	Copper Age
KON2a	6202.5	Copper Age
PULE1.13a	6250	Copper Age
PULE1.9a	6250	Copper Age
Smyadovo26	6354	Copper Age
Sushina29	6357	Copper Age
Sushina32	6390	Copper Age
Smyadovo23	6438	Copper Age
Smyadovo40	6497.5	Copper Age
Sushina28	6564.5	Copper Age
Hung148	2150	Iron Age
Hung149	2150	Iron Age
Hung152	2150	Iron Age
Hung154	2150	Iron Age
Hung155	2150	Iron Age
Hung160	2150	Iron Age
Hung162	2150	Iron Age
ZVEJ32	6408	Mesolithic
LaBrana1	6980	Mesolithic
Donkalnis4	6995	Mesolithic
OC32	7021	Mesolithic
Canes1 (1-A)	7115	Mesolithic
ZVEJ21	7129.5	Mesolithic
Spiginas4	7470	Mesolithic
Loschbour	8100	Mesolithic
VLSC_80a	8500	Mesolithic
OC1_Meso	8704	Mesolithic
BDB001	8835.5	Mesolithic
Chan_Meso (Elba)	9131	Mesolithic
ZVEJ30	9271.5	Mesolithic
PADN12	10057.5	Mesolithic
Cheddar man	10294.5	Mesolithic
Ajvide58	2700	Neolithic
Spiginas2	3940	Neolithic
Gyvakarai	4030	Neolithic
MC337A	5107	Neolithic
Kretuonas1	5350	Neolithic
Donkalnis1	5400	Neolithic
Kretuonas5	5540	Neolithic
Donkalnis6	5770	Neolithic
ZVEJ31	5964.5	Neolithic
ZEM33	6337	Neolithic
ZEM8	6500	Neolithic
ZEM13	6500	Neolithic
ZEM24	6500	Neolithic
ZEM35	6521	Neolithic
OHV7.1	6619	Neolithic
CSAT19a	6650	Neolithic
ZEM7	6674	Neolithic
PULE1.24	6750	Neolithic
VEJ5a	6839	Neolithic
XN174	6849	Neolithic
OHV6.1	7076	Neolithic
XN215	7078	Neolithic
XN170	7096	Neolithic
PULE1.18a	7100	Neolithic
PULE1.23a	7100	Neolithic
BUD4a	7100	Neolithic
SCH018	7100	Neolithic
XN206	7169.5	Neolithic
SCH016	7170	Neolithic
XN175	7173	Neolithic
XN168	7174	Neolithic
LBK2155	7175	Neolithic
LBK1976	7175	Neolithic
XN172	7178	Neolithic
HAJE7a	7179.5	Neolithic
XN164	7181	Neolithic
XN167	7194.5	Neolithic
Hung331	7300	Neolithic
MEMO2b	7400	Neolithic
TIDO2a	7641.5	Neolithic
LGCS1a	7650	Neolithic
YABA4	7650.5	Neolithic
GEN71	7748	Neolithic
YABA2	7950	Neolithic
LEPI_54E	8056	Neolithic
SCH011	NA	Neolithic
Bichon	11610	Upper Paleolithic
Villabruna1	13980	Upper Paleolithic
ElMiron	18720	Upper Paleolithic
Ostuni	27630	Upper Paleolithic
SunghirSI	28890	Upper Paleolithic
DolniVestonice16	30060	Upper Paleolithic
Pavlov1	30260	Upper Paleolithic
Kostenki14	37470	Upper Paleolithic

## Sheet: Supplementary Table 9. Dataset 
Supplementary Table 9. Dataset with the 153 ancient individuals.
Individual ID	Age BP
3DT16	1750			*These individuals come from Cox, S.L., et al. Predicting skeletal stature using ancient DNA. Am. J. Biol. Anthropol. 177 (1): 162-174 (2022).
3DT26	1750
6DT22	1750
6DT3	1750
AITI_2	3477
AITI_70	3594
AITI_72	3508
AITI_92_d	3489
ajv54	2790
Ajvide58	4700
Ajvide70	4700
ber1	2545
ber2	2545
Bichon	13665
Canes	6197
DA247	7701
DA252	7341
DA342	5610
DA343	4827
DA344	5608
DA353	4301
DA356	4284
DA361	4158
Gyvakarai1_10bp	2545
I0004.damage	30870
I0059	4188
I0062	30010
I0156	2017
I0157	1232
I0159	1247
I0160	1995
I0161	1165
I0698	7601
I0723	7870
I0777	1478
I0789	2155
I0869.damage	27620
I11599	4370
I11601	4370
I12450	2758
I12968	2850
I13219	2850
I2369	4545
I2529	7601
I2568	3615
I2600	3646
I2788	4960
I2790	4960
I2791	4960
I2923	4724
I2925	4707
I4068	3655
I4074	3690
I4075	3635
I4076	3490
I4114	7351
I4241	7908
I4582	8697
I4607	8940
I4655	8765
I4871	8450
I5232	7901
I5233	8001
I5436	9025
I5514	4250
I5748	3945
I5771	8325
I5773	10040
I5875	7126
I5885	8110
I5892	7092
I6767	9100
I7210	4100
I7271	4350
I7275	4350
I7278	4350
I7282	4100
I7283	4100
I7286	4100
I7288	4100
I8218	1949
I8220	2543
I9030	13980
kar1	2290
Koszyce10	4126
Koszyce12	4213
Koszyce14	4119
Koszyce15	4099
Koszyce3	4230
Koszyce5	4196
Koszyce8	4330
Kretuonas1	4140
Loschbour	8050
M95	8814
M96	8825
MX190	4660
MX191	4380
MX195	4260
MX196	4435
N22.SG	6291
OBKR_117_d	3581
OBKR_50_d	3623
OBKR_80	3664
OBKR_9A_d	3596
R104	1500
R105	1500
R106	1500
R108	1500
R123	1900
R126	1700
R80	1900
RISE98	4104
SI	32823
Spiginas2	1940
vik_84001.SG	989
vik_84005.SG	900
VK113	850
VK114	850
VK117	850
VK118	850
VK124	850
VK205	950
VK481	1250
VK487	1250
VK492	1250
VK495	1250
VK504	1250
VK505	1250
VK506	1250
VK550	1250
SCH001	5170
SCH007	5170
SCH009	5170
SCH014	5170
SCH016	5170
SMH004	5170
XN172	5183
XN225	5179
I0118	4308
BDB001	8785
I1549	4225
I0807	5790
I0172	5173
I1542	4225
I0049	4287
I0803	3987
I0047	3951
I0559	5540
I0560	5428
I0806	4240
I0113	4139
I0111	4289
TGM009	5189

## Sheet: Supplementary Table 10. Genetic
Supplementary Table 10. Genetic risk score for the different phenotypes in 80 ancient samples for which we know if they had or not Porotic hyperostosis
Individual ID	BMD GRS	SKIN GRS	IRON GRS	VITAMINB12 GRS	HAEMOGLOBIN GRS	PoroticHyperostosis	Time	Period
Bichon_hg37	51.073	60.4046	28.5714	37.5	40	NO	11610	Paleolithic
Brandysek26_hg37	53.2189	55.2023	50	50	50	NO	4350	CopperAge
Brandysek71_hg37	49.3562	44.2197	50	50	30	YES	4350	CopperAge
Canes1_hg37	50.8584	59.8266	35.7143	50	70	NO	7115	Mesolithic
Chan1_hg37	48.7124	61.2717	50	50	20	YES	9131	Mesolithic
Dzielnica243_hg37	52.3605	59.8266	78.5714	50	40	NO	4162	BronzeAge
GB1_hg37	49.7854	57.2254	28.5714	50	50	YES	5377	CopperAge
GEN71_hg37	48.927	56.9364	42.8571	75	0	YES	7748	Neolithic
GEN72_hg37	49.5708	52.3121	35.7143	12.5	40	YES	4775	CopperAge
Hung127_hg37	46.1373	57.8035	35.7143	62.5	40	NO	3950	BronzeAge
Hung130_hg37	52.1459	57.2254	50	25	30	NO	3950	BronzeAge
Hung136_hg37	48.4979	56.6474	64.2857	50	20	NO	3950	BronzeAge
Hung137_hg37	49.7854	57.5145	35.7143	62.5	40	NO	3150	BronzeAge
Hung148_hg37	50.6438	59.2486	14.2857	87.5	20	NO	2150	IronAge
Hung149_hg37	49.5708	60.6936	28.5714	37.5	50	NO	2150	IronAge
Hung152_hg37	51.2876	56.9364	28.5714	37.5	50	NO	2150	IronAge
Hung154_hg37	51.2876	58.0925	21.4286	37.5	20	NO	2150	IronAge
Hung155_hg37	51.9313	52.6012	50	87.5	30	NO	2150	IronAge
Hung160_hg37	53.2189	55.4913	50	37.5	40	NO	2150	IronAge
Hung162_hg37	50.6438	54.0462	50	25	60	NO	2150	IronAge
Hung331_hg37	50.6438	60.1156	50	50	80	NO	7300	Neolithic
Hung969_hg37	48.4979	55.7803	42.8571	25	60	NO	3150	BronzeAge
Iwiny83_hg37	48.7124	58.0925	50	62.5	40	YES	4190.5	BronzeAge
JAG06_hg37	49.1416	56.3584	28.5714	50	70	NO	3700	BronzeAge
Jinonice59_hg37	50.8584	56.6474	35.7143	62.5	50	NO	3950	BronzeAge
Jinonice84a_hg37	45.9227	51.7341	85.7143	37.5	40	YES	3950	BronzeAge
Jinonice88_hg37	51.073	54.0462	57.1429	37.5	30	NO	3950	BronzeAge
Kivutkalns19_hg37	52.3605	54.3353	35.7143	50	40	NO	2403	BronzeAge
Kivutkalns25_hg37	50.8584	56.0694	64.2857	25	60	NO	2545	BronzeAge
Kivutkalns42_hg37	50.2146	60.6936	64.2857	25	20	NO	2573	BronzeAge
Kornice1561_hg37	49.7854	53.7572	21.4286	50	40	YES	4300	CopperAge
Kornice34_hg37	49.7854	56.6474	21.4286	50	60	YES	4200	CopperAge
MC337A_hg37	48.7124	55.2023	50	50	20	NO	5107	Neolithic
MG104_hg37	48.2833	62.1387	42.8571	37.5	50	NO	3535	BronzeAge
OC32_hg37	51.9313	56.9364	42.8571	50	70	YES	7021	Mesolithic
OHV6_hg37	47.4249	63.2948	42.8571	50	50	NO	7076	Neolithic
OHV7_hg37	49.3562	54.9133	28.5714	62.5	30	YES	6619	Neolithic
RDVS02_hg37	48.7124	57.5145	35.7143	50	30	NO	4350	CopperAge
RDVS116_hg37	51.5021	61.5607	57.1429	25	60	NO	4350	CopperAge
RDVS117_hg37	51.7167	54.9133	64.2857	50	60	NO	4350	CopperAge
RDVS53_hg37	49.1416	57.8035	28.5714	62.5	40	YES	4350	CopperAge
RDVS59_hg37	50.4292	54.3353	71.4286	50	30	NO	4350	CopperAge
RDVS67_hg37	51.5021	58.0925	42.8571	12.5	30	NO	4350	CopperAge
RISE154_hg37	44.8498	52.8902	64.2857	50	30	YES	3522	BronzeAge
Raciborz_hg37	49.1416	52.3121	42.8571	25	60	YES	4165.5	BronzeAge
SCH011_hg37	46.9957	57.2254	42.8571	50	30	YES	NA	Neolithic
SCH016_hg37	47.6395	54.9133	71.4286	50	40	YES	7170	Neolithic
Strachow_hg37	47.6395	59.8266	57.1429	50	20	YES	3886.5	CopperAge
Urzi10_hg37	51.2876	58.3815	21.4286	75	30	NO	6150	CopperAge
Urzi12_hg37	46.3519	54.9133	35.7143	62.5	20	YES	6150	CopperAge
Urzi21_hg37	50	58.0925	57.1429	25	20	NO	6150	CopperAge
Urzi41_hg37	48.7124	59.8266	28.5714	25	50	NO	6150	CopperAge
Urzi48_hg37	54.5064	59.8266	42.8571	50	20	NO	6150	CopperAge
Urzi68_hg37	48.2833	58.0925	50	37.5	50	NO	6150	CopperAge
V228_hg37	45.0644	54.3353	64.2857	0	40	NO	4041	CopperAge
V229_hg37	47.8541	54.9133	57.1429	25	30	YES	4037.5	CopperAge
V242_hg37	49.5708	56.3584	28.5714	12.5	40	NO	4096.5	CopperAge
V243_hg37	53.4335	56.0694	42.8571	50	60	NO	4027.5	CopperAge
V247_hg37	52.1459	54.0462	57.1429	50	30	NO	3816	CopperAge
V575_hg37	50	58.6705	50	75	50	YES	4406	CopperAge
Villabruna_hg37	50.8584	58.3815	42.8571	37.5	80	YES	13980	Paleolithic
XN164_hg37	48.4979	57.5145	64.2857	50	20	YES	7181	Neolithic
XN167_hg37	51.5021	59.2486	57.1429	50	30	YES	7194.5	Neolithic
XN168_hg37	45.4936	61.2717	71.4286	62.5	20	YES	7174	Neolithic
XN170_hg37	47.6395	58.0925	42.8571	50	30	YES	7096	Neolithic
XN172_hg37	47.8541	60.4046	64.2857	50	20	YES	7178	Neolithic
XN174_hg37	48.2833	58.3815	50	25	10	YES	6849	Neolithic
XN175_hg37	50	62.1387	35.7143	50	30	YES	7173	Neolithic
XN206_hg37	45.9227	57.2254	57.1429	25	30	YES	7169.5	Neolithic
XN215_hg37	47.8541	55.7803	50	50	30	YES	7078	Neolithic
ZEM07_hg37	51.073	58.3815	28.5714	25	60	NO	6674	Neolithic
ZEM08_hg37	49.3562	57.8035	28.5714	50	20	NO	6500	Neolithic
ZEM13_hg37	51.9313	58.6705	50	50	40	NO	6500	Neolithic
ZEM24_hg37	47.6395	56.0694	42.8571	50	20	YES	6500	Neolithic
ZEM33_hg37	52.3605	58.3815	42.8571	62.5	40	YES	6337	Neolithic
ZEM35_hg37	49.3562	58.6705	21.4286	50	50	NO	6521	Neolithic
ZVEJ21_hg37	50.6438	59.8266	57.1429	37.5	40	NO	7129.5	Mesolithic
ZVEJ30_hg37	52.5751	56.6474	50	37.5	60	NO	9271.5	Mesolithic
ZVEJ32_hg37	48.7124	60.6936	35.7143	50	50	NO	6408	Mesolithic
Zerniki1_hg37	50	61.5607	71.4286	0	40	YES	4169.5	CopperAge

[truncated: 1 more sheets: Supplementary Table 11. Genetic]
